# Supplementary material for: MeNINV1: An Alkaline/Neutral Invertase Gene of Manihot esculenta, Enhanced Sucrose Catabolism and Promoted Plant Vegetative Growth in Transgenic Arabidopsis
Source: Plants (Basel). 2022 Mar 31;11(7):946. doi: 10.3390/plants11070946 (PMC9003190; doi:10.3390/plants11070946)
Supplement: Supplementary file 1 [file plants-11-00946-s001.zip]

Archive with 1 entries (1 files):
- plants-1616565-supplementary.pdf
